# Supplementary material for: Integrative network pharmacology and experimental verification to reveal the anti-inflammatory mechanism of ginsenoside Rh4
Source: Front Pharmacol. 2022 Aug 31;13:953871. doi: 10.3389/fphar.2022.953871 (PMC9471259; doi:10.3389/fphar.2022.953871)
Supplement: Supplementary file 2 [file Table1.XLSX]

## Sheet: Sheet1
Targets	PDB	Binding energy (kcal/mol)
TNF-α	5M2J	-6.79
IL-6	1ALU	-7.25
IL-1β	2I1B	-7.99
STAT3	6NJS	-5.15
